# Supplementary material for: Genomic analysis of seven mycobacteriophages identifies three novel species with differing phenotypic stabilities
Source: Heliyon. 2024 Mar 11;10(6):e27932. doi: 10.1016/j.heliyon.2024.e27932 (PMC10955285; doi:10.1016/j.heliyon.2024.e27932)
Supplement: Multimedia component 1 [file mmc1.xlsx]

## Sheet: LOCV1
Table 1. Gene annotation information for mycobacteriophage LOCV1.
Operon	Start	End	Strand	Function	BLASTP hit	Identity	Coverage	Accesion
LOCV1_1	151	444	+	terminase small subunit	terminase small subunit [Mycobacterium phage Fishburne]	100	100	YP_008051226.1
LOCV1_2	413	2089	+	terminase large subunit	terminase large subunit [Mycobacterium phage Fishburne]	100	100	YP_008051227.1
LOCV1_3	2106	3560	+	portal protein	portal protein [Mycobacterium phage Fishburne]	100	100	YP_008051228.1
LOCV1_4	3551	4888	+	capsid maturation protease	capsid maturation protease [Mycobacterium phage Fishburne]	100	100	YP_008051229.1
LOCV1_5	4892	5257	+	scaffolding protein	scaffolding protein [Mycobacterium phage Fishburne]	100	100	YP_008051230.1
LOCV1_6	5294	6238	+	major capsid protein	major capsid protein [Mycobacterium phage Fishburne]	100	100	YP_008051231.1
LOCV1_7	6238	6588	+	head-tail connector protein	head-tail connector protein [Mycobacterium phage Phineas]	100	100	YP_009964655.1
LOCV1_8	6592	6954	+	head-to-tail adaptor	head-to-tail adaptor [Mycobacterium phage Fishburne]	100	100	YP_008051233.1
LOCV1_9	6954	7304	+	head-to-tail stopper	head closure Hc1 [Mycobacterium phage Fishburne]	100	100	YP_008051234.1
LOCV1_10	7319	7663	+	neck protein; connector	head-tail connector protein [Mycobacterium phage Fishburne]	100	100	YP_008051235.1
LOCV1_11	7663	7932	+	hypothetical protein	hypothetical protein PBI_FISHBURNE_11 [Mycobacterium phage Fishburne]	100	100	YP_008051236.1
LOCV1_12	7932	8309	+	minor tail protein	minor tail protein [Mycobacterium phage Fishburne]	100	100	YP_008051237.1
LOCV1_13	8306	8743	+	tail terminator	head-tail adaptor [Mycobacterium phage Fishburne]	100	100	YP_008051238.1
LOCV1_14	8834	9832	+	major tail subunit	major tail subunit [Mycobacterium phage Fishburne]	100	100	YP_008051239.1
LOCV1_15	9941	10540	+	tail assembly chaperone	tail assembly chaperone [Mycobacterium phage Fishburne]	100	100	YP_008051241.1
LOCV1_16	10641	10859	+	tail assembly chaperone	tail assembly chaperone [Mycobacterium phage Majeke]	100	100	YP_009964977.1
LOCV1_17	10873	14643	+	tape measure protein	tape measure protein [Mycobacterium phage Fishburne]	99.92	100	YP_008051242.1
LOCV1_18	14640	16385	+	minor tail protein	minor tail protein [Mycobacterium phage Fishburne]	99.83	100	YP_008051243.1
LOCV1_19	16385	18121	+	minor tail protein	minor tail protein [Mycobacterium phage Fishburne]	100	100	YP_008051244.1
LOCV1_20	18144	19037	+	minor tail protein	minor tail protein [Mycobacterium phage Fishburne]	100	100	YP_008051245.1
LOCV1_21	19308	21299	+	minor tail protein	minor tail protein [Mycobacterium phage Fishburne]	99.87	100	YP_008051246.1
LOCV1_22	21299	22336	+	minor tail protein	minor tail protein [Mycobacterium phage Fishburne]	99.42	100	YP_008051247.1
LOCV1_23	22351	22500	+	hypothetical protein	hypothetical protein PBI_FISHBURNE_23 [Mycobacterium phage Fishburne]	100	100	YP_008051248.1
LOCV1_24	22517	22879	+	hypothetical protein	hypothetical protein PBI_FISHBURNE_24 [Mycobacterium phage Fishburne]	100	100	YP_008051249.1
LOCV1_25	22879	23049	+	hypothetical protein	hypothetical protein MALITHI_25 [Mycobacterium phage Malithi]	100	100	YP_009125980.1
LOCV1_26	23120	24055	+	lysin A	lysin A [Mycobacterium phage Fishburne]	100	100	YP_008051251.1
LOCV1_27	24052	25218	+	lysin B	lysin B [Mycobacterium phage Donovan]	100	100	YP_009004398.1
LOCV1_28	25240	25488	+	holin	holin [Mycobacterium phage Fishburne]	100	100	YP_008051253.1
LOCV1_29	25485	25844	+	minor tail protein	minor tail protein [Mycobacterium phage Donovan]	99.16	100	YP_009004400.1
LOCV1_30	25918	26727	-	integrase	integrase [Mycobacterium phage Donovan]	98.51	100	YP_009004401.2
LOCV1_31	27080	27592	-	immunity repressor	immunity repressor [Mycobacterium phage Fishburne]	100	78	YP_008051256.1
LOCV1_32	27598	27843	+	excisionase	excisionase and transcriptional regulator [Mycobacterium phage Fishburne]	100	100	YP_008051257.1
LOCV1_33	27840	28076	+	hypothetical protein	hypothetical protein PBI_FISHBURNE_33 [Mycobacterium phage Fishburne]	100	100	YP_008051258.1
LOCV1_34	28073	28939	+	antirepressor	antirepressor [Mycobacterium phage Fishburne]	100	100	YP_008051259.1
LOCV1_35	28936	29235	+	hypothetical protein	hypothetical protein PBI_FISHBURNE_35 [Mycobacterium phage Fishburne]	100	100	YP_008051260.1
LOCV1_36	29232	29480	+	hypothetical protein	hypothetical protein PBI_FISHBURNE_36 [Mycobacterium phage Fishburne]	100	100	YP_008051261.1
LOCV1_37	29480	29878	+	hypothetical protein	hypothetical protein I5J47_gp37 [Mycobacterium phage Arib1]	100	100	YP_009964921.1
LOCV1_38	29941	30447	+	hypothetical protein	hypothetical protein PBI_DONOVAN_38 [Mycobacterium phage Donovan]	100	100	YP_009004409.1
LOCV1_39	30447	30680	+	hypothetical protein	hypothetical protein PBI_FISHBURNE_39 [Mycobacterium phage Fishburne]	100	100	YP_008051264.1
LOCV1_40	30677	30952	+	hypothetical protein	hypothetical protein CM06_gp42 [Mycobacterium virus Babsiella]	100	100	YP_009013059.1
LOCV1_41	30952	31221	+	hypothetical protein	hypothetical protein MALITHI_41 [Mycobacterium phage Malithi]	100	100	YP_009125996.1
LOCV1_42	31218	31397	+	hypothetical protein	gp43 [Mycobacterium virus Brujita]	100	100	YP_002242026.1
LOCV1_43	31394	31525	+	hypothetical protein	gp44 [Mycobacterium virus Brujita]	100	100	YP_002242027.1
LOCV1_44	31608	31757	+	hypothetical protein	hypothetical protein I5J48_gp45 [Mycobacterium phage Majeke]	100	100	YP_009965007.1
LOCV1_45	31754	32683	+	RecE	RecE [Mycobacterium phage Fishburne]	99.68	100	YP_008051270.1
LOCV1_46	32680	33672	+	RecT	RecT [Mycobacterium phage Fishburne]	100	100	YP_008051271.1
LOCV1_47	33669	33950	+	hypothetical protein	hypothetical protein I5J48_gp48 [Mycobacterium phage Majeke]	98.92	100	YP_009965010.1
LOCV1_48	33947	35014	+	FtsK-like protein	FtsK-like protein [Mycobacterium phage Fishburne]	100	100	YP_008051273.1
LOCV1_49	35014	35514	+	RusA-like resolvase	RusA-like resolvase [Mycobacterium phage Bartholomew]	100	100	YP_009964774.1
LOCV1_50	35508	35750	+	hypothetical protein	hypothetical protein PBI_FISHBURNE_50 [Mycobacterium phage Fishburne]	98.75	100	YP_008051275.1
LOCV1_51	35747	36031	+	hypothetical protein	hypothetical protein I5J48_gp52 [Mycobacterium phage Majeke]	100	100	YP_009965014.1
LOCV1_52	36028	36348	+	hypothetical protein	hypothetical protein I5J47_gp53 [Mycobacterium phage Arib1]	100	77	YP_009964937.1
LOCV1_53	36451	37806	+	DNA methylase	DNA methylase [Mycobacterium phage Arib1]	82.11	100	YP_009964943.1
LOCV1_54	37803	37937	+	hypothetical protein	hypothetical protein I5H27_gp075 [Mycobacterium phage DillTech15]	100	100	YP_009955993.1
LOCV1_55	37941	38936	+	replication initiation protein	replication initiation protein [Mycobacterium phage Bartholomew]	98.49	100	YP_009964783.1
LOCV1_56	38933	39475	+	hypothetical protein	hypothetical protein I5J47_gp62 [Mycobacterium phage Arib1]	100	100	YP_009964946.1
LOCV1_57	39472	39738	+	hypothetical protein	hypothetical protein PBI_FISHBURNE_63 [Mycobacterium phage Fishburne]	100	100	YP_008051288.1
LOCV1_58	39735	40637	+	helix-turn-helix DNA binding protein	helix-turn-helix DNA binding protein [Mycobacterium phage Majeke]	100	100	YP_009965030.1
LOCV1_59	40634	41158	+	hypothetical protein	hypothetical protein PBI_FISHBURNE_65 [Mycobacterium phage Fishburne]	51	100	YP_008051290.1
LOCV1_60	41158	41340	+	hypothetical protein	hypothetical protein PBI_FISHBURNE_67 [Mycobacterium phage Fishburne]	100	100	YP_008051292.1
LOCV1_61	41413	41913	+	hypothetical protein	hypothetical protein I5J48_gp72 [Mycobacterium phage Majeke]	100	100	YP_009965034.1
LOCV1_62	41989	42201	+	hypothetical protein	hypothetical protein PBI_FISHBURNE_69 [Mycobacterium phage Fishburne]	100	100	YP_008051294.1
LOCV1_63	42265	42591	+	hypothetical protein	hypothetical protein SEA_BRUSACORAM_70 [Mycobacterium phage Brusacoram]	100	100	YP_009193967.1
LOCV1_64	42588	42761	+	hypothetical protein	hypothetical protein I5J41_gp70 [Mycobacterium phage Jung]	87.72	100	YP_009964481.1
LOCV1_65	42758	42982	+	hypothetical protein	hypothetical protein I5J41_gp71 [Mycobacterium phage Jung]	97.01	90	YP_009964482.1
LOCV1_66	42979	43152	+	ribbon-helix-helix DNA binding	ribbon-helix-helix DNA binding protein [Mycobacterium phage Brusacoram]	100	100	YP_009193970.1
LOCV1_67	43351	43689	+	hypothetical protein	hypothetical protein I5J48_gp78 [Mycobacterium phage Majeke]	100	100	YP_009965040.1
LOCV1_68	43686	44054	+	hypothetical protein	hypothetical protein PBI_FISHBURNE_75 [Mycobacterium phage Fishburne]	100	100	YP_008051300.1
LOCV1_69	44056	44289	+	hypothetical protein	hypothetical protein PBI_FISHBURNE_76 [Mycobacterium phage Fishburne]	100	100	YP_008051301.1
LOCV1_70	44294	44677	+	HNH endonuclease	HNH endonuclease [Mycobacterium phage Phineas]	100	100	YP_009964725.1
LOCV1_71	44758	44883	+	hypotherical protein	No hits

## Sheet: LOCV2
Table 2. Annotation information for mycobacteriophage LOCV2.
Operon	Start	End	Strand	Function	BLASTP hit	Identity	Coverage	Accession
LOCV2_1	98	391	+	terminase small subunit	terminase small subunit [Mycobacterium phage Brusacoram]	100	100	YP_009193898.1
LOCV2_2	360	2096	+	terminase large subunit	terminase large subunit [Mycobacterium phage Megiddo]	99.82	100	YP_009964257.1
LOCV2_3	2053	3507	+	portal protein	portal protein [Mycobacterium phage Fishburne]	100	100	YP_008051228.1
LOCV2_4	3498	4838	+	capsid maturation protease	ATP-dependent Clp protease proteolytic subunit [Mycobacterium phage Willsammy](capsid maturation protease)	99.55	100	YP_009964179.1
LOCV2_5	4842	5207	+	scaffolding protein	scaffolding protein [Mycobacterium phage Willsammy]	100	100	YP_009964180.1
LOCV2_6	5244	6188	+	major capsid protein	major capsid protein [Mycobacterium phage Megiddo]	99.68	100	YP_009964261.1
LOCV2_7	6188	6538	+	hypothetical protein	hypothetical protein PBI_FISHBURNE_7 [Mycobacterium phage Fishburne]	99.14	100	YP_008051232.1
LOCV2_8	6542	6904	+	head-to-tail adaptor	head-to-tail adaptor [Mycobacterium phage Fishburne]	99.17	100	YP_008051233.1
LOCV2_9	6904	7254	+	head-to-tail connector	head closure Hc1 [Mycobacterium phage Malithi]	100	100	YP_009125964.1
LOCV2_10	7270	7593	+	neck protein; connector	head-tail connector protein [Mycobacterium phage Brusacoram]	97.17	99	YP_009193907.1
LOCV2_11	7593	8003	+	head-tail connector protein	minor tail protein [Mycobacterium phage Malithi]	95.12	90	YP_009125967.1
LOCV2_12	8000	8437	+	tail terminator	tail terminator [Mycobacterium phage Shipwreck]	97.93	100	YP_009303770.1
LOCV2_13	8528	9526	+	major tail protein	major tail protein [Mycobacterium phage Jung]	96.69	100	YP_009964425.1
LOCV2_14	9635	10234	+	tail assembly chaperone	tail assembly chaperone [Mycobacterium phage Ksquared]	99.5	100	YP_009964584.1
LOCV2_15	10335	10553	+	tail assembly chaperone	tail assembly chaperone [Mycobacterium phage Malithi]	100	100	YP_009125970.1
LOCV2_16	10567	14238	+	tape measure protein	tape measure protein [Mycobacterium phage Willsammy]	99.43	100	YP_009964192.1
LOCV2_17	14235	15980	+	minor tail protein	minor tail protein [Mycobacterium phage GreaseLightnin]	99.83	100	YP_009964506.1
LOCV2_18	15980	17716	+	minor tail protein	minor tail protein [Mycobacterium phage Fishburne]	100	100	YP_008051244.1
LOCV2_19	17739	18632	+	minor tail protein	minor tail protein [Mycobacterium phage Shipwreck]	100	100	YP_009303777.1
LOCV2_20	18633	20894	+	minor tail protein	minor tail protein [Mycobacterium phage Brusacoram]	98.41	100	YP_009193918.1
LOCV2_21	20894	21931	+	minor tail protein	minor tail protein [Mycobacterium phage Rebel]	98.55	100	YP_010052228.1
LOCV2_22	21946	22095	+	hypothetical protein	hypothetical protein BJD69_gp22 [Mycobacterium phage Xeno]	100	100	YP_009302336.1
LOCV2_23	22112	22474	+	head protein; head and packaging	hypothetical protein BJD68_gp23 [Mycobacterium phage Phrann]	99.17	100	YP_009304215.1
LOCV2_24	22474	22644	+	hypothetical protein	hypothetical protein I5J40_gp25 [Mycobacterium phage Atcoo]	100	100	YP_009964358.1
LOCV2_25	22716	23651	+	lysin A	lysin A [Mycobacterium phage Jung]	98.07	100	YP_009964436.1
LOCV2_26	23648	24814	+	lysin B	lysin B [Mycobacterium phage Atcoo]	99.47	100	YP_009964360.1
LOCV2_27	24836	25084	+	holin	holin [Mycobacterium phage Brusacoram]	100	100	YP_009193925.1
LOCV2_28	25081	25440	+	minor tail protein	minor tail protein [Mycobacterium phage Fishburne]	100	100	YP_008051254.1
LOCV2_29	25514	25885	-	integrase	tyrosine integrase [Mycobacterium phage Bartholomew]	99.19	100	YP_009964754.1
LOCV2_30	26122	26634	-	immunity repressor	transcriptional repressor [Mycobacterium phage Brusacoram]	100	78	YP_009193928.1
LOCV2_31	26640	26885	+	excisionase	excisionase and transcriptional regulator [Mycobacterium phage Fishburne]	100	100	YP_008051257.1
LOCV2_32	26882	27118	+	hypothetical protein	hypothetical protein PBI_FISHBURNE_33 [Mycobacterium phage Fishburne]	100	100	YP_008051258.1
LOCV2_33	27115	27981	+	antirepressor	antirepressor [Mycobacterium phage Fishburne]	100	100	YP_008051259.1
LOCV2_34	27978	28277	+	hypothetical protein	hypothetical protein PBI_FISHBURNE_35 [Mycobacterium phage Fishburne]	100	100	YP_008051260.1
LOCV2_35	28274	28522	+	hypothetical protein	hypothetical protein PBI_FISHBURNE_36 [Mycobacterium phage Fishburne]	100	100	YP_008051261.1
LOCV2_36	28522	28920	+	hypothetical protein	hypothetical protein I5J47_gp37 [Mycobacterium phage Arib1]	100	100	YP_009964921.1
LOCV2_37	28983	29489	+	hypothetical protein	hypothetical protein PBI_DONOVAN_38 [Mycobacterium phage Donovan]	100	100	YP_009004409.1
LOCV2_38	29489	29722	+	hypothetical protein	hypothetical protein PBI_FISHBURNE_39 [Mycobacterium phage Fishburne]	100	100	YP_008051264.1
LOCV2_39	29719	29994	+	hypothetical protein	hypothetical protein CM06_gp42 [Mycobacterium phage Babsiella]	98.9	100	YP_009013059.1
LOCV2_40	29994	30263	+	hypothetical protein	hypothetical protein MALITHI_41 [Mycobacterium phage Malithi]	100	100	YP_009125996.1
LOCV2_41	30260	30439	+	hypothetical protein	gp43 [Mycobacterium phage Brujita]	100	100	YP_002242026.1
LOCV2_42	30436	30567	+	hypothetical protein	gp44 [Mycobacterium phage Brujita]	100	100	YP_002242027.1
LOCV2_43	30650	30799	+	hypothetical protein	hypothetical protein I5J48_gp45 [Mycobacterium phage Majeke]	100	100	YP_009965007.1
LOCV2_44	30796	31725	+	RecE	RecE [Mycobacterium phage Fishburne]recE-like exonuclease	99.68	100	YP_008051270.1
LOCV2_45	31722	32714	+	RecT	RecT [Mycobacterium phage Fishburne]recT - like ssDNA binding protein	100	100	YP_008051271.1
LOCV2_46	32711	32992	+	hypothetical protein	hypothetical protein I5J48_gp48 [Mycobacterium phage Majeke]	98.92	100	YP_009965010.1
LOCV2_47	32989	34056	+	FtsK-like protein	FtsK-like protein [Mycobacterium phage Fishburne]	99.72	100	YP_008051273.1
LOCV2_48	34056	34556	+	RusA-like protein	RusA-like protein [Mycobacterium phage Fishburne]	100	100	YP_008051274.1
LOCV2_49	34550	34792	+	hypothetical protein	hypothetical protein PBI_FISHBURNE_50 [Mycobacterium phage Fishburne]RusA family	100	100	YP_008051275.1
LOCV2_50	34789	35073	+	hypothetical protein	hypothetical protein I5J48_gp52 [Mycobacterium phage Majeke]	100	100	YP_009965014.1
LOCV2_51	35070	35390	+	hypothetical protein	hypothetical protein I5J47_gp53 [Mycobacterium phage Arib1]VUT family protein	100	77	YP_009964937.1
LOCV2_52	35383	35493	+	DNA methylase	hypothetical protein I5J46_gp59 [Mycobacterium phage FirstPlacePfu]DNA methylase	97.22	100	YP_009964861.1
LOCV2_53	35493	36848	+	DNA methylase	DNA methylase [Mycobacterium phage Arib1]	82.11	100	YP_009964943.1
LOCV2_54	36845	36979	+	hypothetical protein	hypothetical protein I5H27_gp075 [Mycobacterium phage DillTech15]	100	100	YP_009955993.1
LOCV2_55	36983	37978	+	replication initiation protein	Select seq ref|YP_009964783.1| replication initiation protein [Mycobacterium phage Bartholomew]	98.49	100	YP_009964783.1
LOCV2_56	37975	38517	+	hypothetical protein	hypothetical protein I5J47_gp62 [Mycobacterium phage Arib1](HTH domain)	100	100	YP_009964946.1
LOCV2_57	38514	38780	+	hypothetical protein	hypothetical protein PBI_FISHBURNE_63 [Mycobacterium phage Fishburne]	100	100	YP_008051288.1
LOCV2_58	38777	39679	+	helix-turn-helix DNA binding	helix-turn-helix DNA binding protein [Mycobacterium phage Majeke]	100	100	YP_009965030.1
LOCV2_59	39676	40200	+	hypothetical protein	hypothetical protein PBI_FISHBURNE_65 [Mycobacterium phage Fishburne]	100	51	YP_008051290.1
LOCV2_60	40200	40382	+	hypothetical protein	hypothetical protein PBI_FISHBURNE_67 [Mycobacterium phage Fishburne]	100	100	YP_008051292.1
LOCV2_61	40455	40955	+	hypothetical protein	hypothetical protein I5J48_gp72 [Mycobacterium phage Majeke]	100	100	YP_009965034.1
LOCV2_62	41031	41243	+	hypothetical protein	hypothetical protein PBI_FISHBURNE_69 [Mycobacterium phage Fishburne]	100	100	YP_008051294.1
LOCV2_63	41307	41633	+	hypothetical protein	hypothetical protein PBI_FISHBURNE_70 [Mycobacterium phage Fishburne]	100	100	YP_008051295.1
LOCV2_64	41630	41803	+	hypothetical protein	hypothetical protein PBI_FISHBURNE_71 [Mycobacterium phage Fishburne]	100	100	YP_008051296.1
LOCV2_65	41800	41991	+	hypothetical protein	hypothetical protein PBI_FISHBURNE_72 [Mycobacterium phage Fishburne]	100	100	YP_008051297.1
LOCV2_66	42000	42173	+	transcriptional repressor	transcriptional repressor [Mycobacterium phage Fruitloop]	100	100	YP_002241757.1
LOCV2_67	42372	42710	+	hypothetical protein	hypothetical protein I5J48_gp78 [Mycobacterium phage Majeke]	100	100	YP_009965040.1
LOCV2_68	42707	43075	+	hypothetical protein	hypothetical protein PBI_FISHBURNE_75 [Mycobacterium phage Fishburne]	100	100	YP_008051301.1
LOCV2_69	43062	43310	+	hypothetical protein	hypothetical protein PBI_FISHBURNE_76 [Mycobacterium phage Fishburne]	100	100	YP_008051301.1
LOCV2_70	43315	43698	+	HNH endonuclease	HNH endonuclease [Mycobacterium phage Phineas](likely host derived, very similar to absecessus endonuclease	100	100	YP_009964725.1
LOCV2_71	43695	43943	+	hypothetical protein	No hits

## Sheet: LOCV3
Table 3. Gene annotation information for mycobacteriophage LOCV3.
Operon	Start	End	Strand	Function	BLASTP hit	Identity	Coverage	Accession
LOCV3_1	147	440	+	small terminase subunit	terminase small subunit [Mycobacterium phage Fishburne]	100	100	YP_008051226.1
LOCV3_2	409	2085	+	terminase large subunit	terminase large subunit [Mycobacterium phage Fishburne]	100	100	YP_008051227.1
LOCV3_3	2102	3556	+	portal protein	portal protein [Mycobacterium phage Fishburne]	100	100	YP_008051228.1
LOCV3_4	3547	4884	+	capsid maturation protease	ATP-dependent Clp protease proteolytic subunit [Mycobacterium phage Fishburne](capsid maturation protease)	100	100	YP_008051229.1
LOCV3_5	4888	5253	+	scaffolding protein	scaffolding protein [Mycobacterium phage Fishburne]	100	10	YP_008051230.1
LOCV3_6	5290	6234	+	major capsid protein	major capsid protein [Mycobacterium phage Fishburne]	100	100	YP_008051231.1
LOCV3_7	6234	6584	+	head-tail connector protein	head-tail connector protein [Mycobacterium phage Phineas]	100	100	YP_009964655.1
LOCV3_8	6588	6950	+	head-to-tail adaptor	head-to-tail adaptor [Mycobacterium phage Fishburne]	100	100	YP_008051233.1
LOCV3_9	6950	7300	+	head-to-tail stopper	head-to-tail stopper [Mycobacterium phage Fishburne]	100	100	YP_008051234.1
LOCV3_10	7315	7659	+	neck protein; connector	head-tail connector protein [Mycobacterium phage Fishburne]	100	100	YP_008051235.1
LOCV3_11	7659	7928	+	hypothetical protein	hypothetical protein PBI_FISHBURNE_11 [Mycobacterium phage Fishburne]	100	100	YP_008051236.1
LOCV3_12	7928	8305	+	head-tail connector protein; connector	minor tail protein [Mycobacterium phage Fishburne]	100	100	YP_008051237.1
LOCV3_13	8302	8739	+	tail terminator	tail terminator [Mycobacterium phage Fishburne]	100	100	YP_008051238.1
LOCV3_14	8830	9828	+	major tail subunit	major tail subunit [Mycobacterium phage Fishburne]	100	100	YP_008051239.1
LOCV3_15	9937	10536	+	tail assembly chaperone	tail assembly chaperone [Mycobacterium phage Fishburne]	100	100	YP_008051241.1
LOCV3_16	10637	10855	+	tail assembly chaperone	tail assembly chaperone [Mycobacterium phage Majeke]	100	100	YP_009964977.1
LOCV3_17	10869	14654	+	tape measure protein	tape measure protein [Mycobacterium phage Majeke]	99.68	100	YP_009964979.1
LOCV3_18	14651	16396	+	minor tail protein	minor tail protein [Mycobacterium phage Fishburne]	99.83	100	YP_008051243.1
LOCV3_19	16396	18132	+	minor tail protein	minor tail protein [Mycobacterium phage Fishburne]	99.83	100	YP_008051244.1
LOCV3_20	18155	19048	+	minor tail protein	minor tail protein [Mycobacterium phage Fishburne]	100	94	YP_008051245.1
LOCV3_21	19049	21310	+	minor tail protein	minor tail protein [Mycobacterium phage Fishburne]	99.87	100	YP_008051246.1
LOCV3_22	21310	22347	+	minor tail protein	minor tail protein [Mycobacterium phage Fishburne]	100	100	YP_008051247.1
LOCV3_23	22362	22511	+	hypothetical protein	hypothetical protein PBI_FISHBURNE_23 [Mycobacterium phage Fishburne]	97.9	100	YP_008051248.1
LOCV3_24	22528	22890	+	head protein; head and packaging	hypothetical protein PBI_FISHBURNE_24 [Mycobacterium phage Fishburne]	100	100	YP_008051249.1
LOCV3_25	22890	23060	+	hypothetical protein	hypothetical protein MALITHI_25 [Mycobacterium phage Malithi]	100	100	YP_009125980.1
LOCV3_26	23131	24066	+	lysin A	lysin A [Mycobacterium phage Fishburne]	100	100	YP_008051251.1
LOCV3_27	24063	25229	+	lysin B	lysin B [Mycobacterium phage Donovan]	99.74	100	YP_009004398.1
LOCV3_28	25251	25499	+	holin	holin [Mycobacterium phage Fishburne]	100	100	YP_008051253.1
LOCV3_29	25496	25855	+	minor tail protein	minor tail protein [Mycobacterium phage Fishburne]	100	100	YP_008051254.1
LOCV3_30	25929	26885	-	integrase	integrase [Mycobacterium phage Fishburne](tyrosine integrase)	99.69	100	YP_008051255.2
LOCV3_31	26956	27468	-	immunity repressor	immunity repressor [Mycobacterium phage Fishburne]	100	78	YP_008051256.1
LOCV3_32	27474	27719	+	excisionase	excisionase and transcriptional regulator [Mycobacterium phage Fishburne]	100	100	YP_008051257.1
LOCV3_33	27716	27952	+	hypothetical protein	hypothetical protein PBI_FISHBURNE_33 [Mycobacterium phage Fishburne]	100	62	YP_008051258.1
LOCV3_34	27949	28815	+	antirepressor	antirepressor [Mycobacterium phage Fishburne]	100	100	YP_008051259.1
LOCV3_35	28812	29111	+	hypothetical protein	hypothetical protein PBI_FISHBURNE_35 [Mycobacterium phage Fishburne]	100	100	YP_008051260.1
LOCV3_36	29108	29356	+	hypothetical protein	hypothetical protein PBI_FISHBURNE_36 [Mycobacterium phage Fishburne]	98.25	69	YP_008051261.1
LOCV3_37	29356	29754	+	hypothetical protein	hypothetical protein I5J47_gp37 [Mycobacterium phage Arib1]	100	100	YP_009964921.1
LOCV3_38	29817	30323	+	hypothetical protein	hypothetical protein PBI_DONOVAN_38 [Mycobacterium phage Donovan]	99.4	100	YP_009004409.1
LOCV3_39	30323	30556	+	hypothetical protein	hypothetical protein PBI_FISHBURNE_39 [Mycobacterium phage Fishburne]	100	100	YP_008051264.1
LOCV3_40	30553	30828	+	hypothetical protein	hypothetical protein CM06_gp42 [Mycobacterium phage Babsiella]	98.9	100	YP_009013059.1
LOCV3_41	30828	31097	+	hypothetical protein	hypothetical protein MALITHI_41 [Mycobacterium phage Malithi]	100	100	YP_009125996.1
LOCV3_42	31094	31273	+	hypothetical protein	gp43 [Mycobacterium phage Brujita]	100	100	YP_002242026.1
LOCV3_43	31270	31401	+	hypothetical protein	gp44 [Mycobacterium phage Brujita]	100	100	YP_002242027.1
LOCV3_44	31484	3133	+	hypothetical protein	hypothetical protein I5J48_gp45 [Mycobacterium phage Majeke]	100	100	YP_009965007.1
LOCV3_45	31630	32559	+	RecE	RecE [Mycobacterium phage Fishburne]	99.68	100	YP_008051270.1
LOCV3_46	32556	33548	+	RecT	RecT [Mycobacterium phage Fishburne]	100	100	YP_008051271.1
LOCV3_47	33545	33826	+	hypothetical protein	hypothetical protein I5J48_gp48 [Mycobacterium phage Majeke]	98.92	100	YP_009965010.1
LOCV3_48	33823	34890	+	FtsK-like protein	FtsK-like protein [Mycobacterium phage Fishburne]	100	100	YP_008051273.1
LOCV3_49	34890	35390	+	RusA-like protein	RusA-like Holliday junction resolvase [Mycobacterium phage Bartholomew]	100	100	YP_009964774.1
LOCV3_50	35384	35626	+	hypothetical protein	hypothetical protein PBI_FISHBURNE_50 [Mycobacterium phage Fishburne]	100	100	YP_008051275.1
LOCV3_51	35623	35907	+	hypothetical protein	hypothetical protein I5J48_gp52 [Mycobacterium phage Majeke]	100	100	YP_009965014.1
LOCV3_52	35904	36224	+	hypothetical protein	hypothetical protein I5J47_gp53 [Mycobacterium phage Arib1]	100	77	YP_009964937.1
LOCV3_53	36327	37682	+	DNA methylase	DNA methylase [Mycobacterium phage Arib1]	82.11	100	YP_009964943.1
LOCV3_54	37679	37813	+	hypothetical protein	hypothetical protein I5H27_gp075 [Mycobacterium phage DillTech15]	100	100	YP_009955993.1
LOCV3_55	37817	38812	+	replication initiation protein	replication initiation protein [Mycobacterium phage Bartholomew]	98.49	100	YP_009964783.1
LOCV3_56	38809	39516	+	hypothetical protein	hypothetical protein I5J47_gp62 [Mycobacterium phage Arib1]	97.13	74	YP_009964946.1
LOCV3_57	39663	39854	-	hypothetical protein	hypothetical protein PBI_FISHBURNE_72 [Mycobacterium phage Fishburne]	100	100	YP_008051297.1
LOCV3_58	39851	40024	-	hypothetical protein	hypothetical protein PBI_FISHBURNE_71 [Mycobacterium phage Fishburne]	100	100	YP_008051296.1
LOCV3_59	40021	40347	-	hypothetical protein	hypothetical protein PBI_FISHBURNE_70 [Mycobacterium phage Fishburne]	100	87	YP_008051295.1
LOCV3_60	40411	40623	-	hypothetical protein	hypothetical protein PBI_FISHBURNE_69 [Mycobacterium phage Fishburne]	100	100	YP_008051294.1
LOCV3_61	40699	41199	-	hypothetical protein	hypothetical protein I5J48_gp72 [Mycobacterium phage Majeke]	100	100	YP_009965034.1
LOCV3_62	41272	41454	-	hypothetical protein	hypothetical protein PBI_FISHBURNE_67 [Mycobacterium phage Fishburne]	100	100	YP_008051292.1
LOCV3_63	41454	41978	-	hypothetical protein	hypothetical protein PBI_FISHBURNE_65 [Mycobacterium phage Fishburne]	100	51	YP_008051290.1
LOCV3_64	41975	42877	-	helix-turn-helix DNA binding protein	helix-turn-helix DNA binding protein [Mycobacterium phage Majeke]	100	100	YP_009965030.1
LOCV3_65	42874	43140	-	hypothetical protein	hypothetical protein SEA_BRUSACORAM_66 [Mycobacterium phage Brusacoram]	100	100	YP_009193963.1
LOCV3_66	43422	43805	-	HNH endonuclease	HNH endonuclease [Mycobacterium phage Phineas]	100	100	YP_009964725.1
LOCV3_67	43810	44058	-	hypothetical protein	hypothetical protein PBI_FISHBURNE_76 [Mycobacterium phage Fishburne]HTH endonuclease	100	100	YP_008051301.1
LOCV3_68	44045	44413	-	hypothetical protein	hypothetical protein PBI_FISHBURNE_75 [Mycobacterium phage Fishburne]	100	100	YP_008051300.1
LOCV3_69	44410	44667	-	hypothetical protein	hypothetical protein SEA_BRUSACORAM_75 [Mycobacterium phage Brusacoram]	100	100	YP_009193972.1
LOCV3_70	44664	44855	-	hypothetical protein	hypothetical protein I5J43_gp76 [Mycobacterium phage Ksquared]	98.14	100	YP_009964644.1
LOCV3_71	44852	44950	-	hypothetical protein	hypothetical protein I5J46_gp77 [Mycobacterium phage FirstPlacePfu]	96.77	96	YP_009964645.1

## Sheet: LOCV4
Table 4. Gene annotation information of mycobacteriophage LOCV4.
Operon	Start	End	Strand	Function	BLASTP hit	Identity	Coverage	Accession
LOCV4_1	98	391	+	terminase small subunit	terminase small subunit [Mycobacterium phage Fishburne]	100	100	YP_008051226.1
LOCV4_2	360	2036	+	terminase large subunit	terminase large subunit [Mycobacterium phage Fishburne]	100	100	YP_008051227.1
LOCV4_3	2053	3507	+	portal protein	portal protein [Mycobacterium phage Fishburne]	100	100	YP_008051228.1
LOCV4_4	3498	4835	+	capsid maturation protease	ATP-dependent Clp protease proteolytic subunit [Mycobacterium phage Fishburne]	100	100	YP_008051229.1
LOCV4_5	4839	5204	+	scaffolding protein	scaffolding protein [Mycobacterium phage Fishburne]	100	100	YP_008051230.1
LOCV4_6	5241	6185	+	major capsid protein	major capsid protein [Mycobacterium phage Fishburne]	100	100	YP_008051231.1
LOCV4_7	6185	6535	+	hypothetical protein	hypothetical protein PBI_FISHBURNE_7 [Mycobacterium phage Fishburne]	100	100	YP_009964655.1
LOCV4_8	6539	6901	+	head-to-tail adaptor	head-to-tail adaptor [Mycobacterium phage Fishburne]	99.17	100	YP_008051233.1
LOCV4_9	6901	7251	+	head-to-tail stopper	head-to-tail stopper [Mycobacterium phage Fishburne]	100	100	YP_008051234.1
LOCV4_10	7266	7610	+	neck protein; connector	hypothetical protein PBI_FISHBURNE_10 [Mycobacterium phage Fishburne]	100	100	YP_008051235.1
LOCV4_11	7610	7879	+	hypothetical protein	hypothetical protein PBI_FISHBURNE_11 [Mycobacterium phage Fishburne]	100	100	YP_008051236.1
LOCV4_12	7879	8256	+	head-tail connector protein	hypothetical protein PBI_FISHBURNE_12 [Mycobacterium phage Fishburne]HK97 family protein	100	100	YP_008051237.1
LOCV4_13	8253	8690	+	tail terminator	tail terminator [Mycobacterium phage Fishburne]	99.31	100	YP_008051238.1
LOCV4_14	8781	9779	+	major tail subunit	major tail subunit [Mycobacterium phage Fishburne]	100	100	YP_008051239.1
LOCV4_15	9888	10487	+	tail assembly chaperone	tail assembly chaperone [Mycobacterium phage Fishburne]	100	100	YP_008051241.1
LOCV4_16	10588	10806	+	tail assembly chaperone	tail assembly chaperone [Mycobacterium phage Fishburne]	100	100	YP_009964977.1
LOCV4_17	10820	14590	+	tape measure protein	tape measure protein [Mycobacterium phage Fishburne]	99.68	100	YP_008051242.1
LOCV4_18	14587	16332	+	minor tail protein	minor tail protein [Mycobacterium phage Fishburne]	99.83	100	YP_008051243.1
LOCV4_19	16332	18068	+	minor tail protein	minor tail protein [Mycobacterium phage Fishburne]	99.83	100	YP_008051244.1
LOCV4_20	18091	18984	+	minor tail protein	minor tail protein [Mycobacterium phage Fishburne]	100	94	YP_008051245.1
LOCV4_21	18985	21246	+	minor tail protein	minor tail protein [Mycobacterium phage Fishburne]	99.73	100	YP_008051246.1
LOCV4_22	21246	22283	+	hypothetical protein	hypothetical protein PBI_FISHBURNE_22 [Mycobacterium phage Fishburne]	99.71	100	YP_008051247.1
LOCV4_23	22298	22447	+	hypothetical protein	hypothetical protein PBI_FISHBURNE_23 [Mycobacterium phage Fishburne]	97.96	100	YP_008051248.1
LOCV4_24	22464	22826	+	head protein; head and packaging	hypothetical protein PBI_FISHBURNE_24 [Mycobacterium phage Fishburne]	100	100	YP_008051249.1
LOCV4_25	22826	22996	+	hypothetical protein	hypothetical protein MALITHI_25 [Mycobacterium phage Malithi]	100	100	YP_009125980.1
LOCV4_26	23067	24002	+	lysin A	lysin A [Mycobacterium phage Fishburne]	99.36	100	YP_008051251.1
LOCV4_27	23999	25165	+	lysin B	lysin B [Mycobacterium phage Donovan]	100	100	YP_009004398.1
LOCV4_28	25187	25435	+	holin	holin [Mycobacterium phage Fishburne]	100	100	YP_008051253.1
LOCV4_29	25432	25791	+	minor tail protein	minor tail protein [Mycobacterium phage Fishburne]	100	100	YP_008051254.1
LOCV4_30	25865	26854	-	integrase	integrase [Mycobacterium phage Donovan](tyorsine integrase)	100	95	YP_009004401.2
LOCV4_31	26925	27437	-	immunity repressor	transcriptional repressor [Mycobacterium phage Fishburne]	100	78	YP_008051256.1
LOCV4_32	27455	27688	+	excisionase	excisionase and transcriptional regulator [Mycobacterium phage Fishburne]	100	100	YP_008051257.1
LOCV4_33	27685	27921	+	hypothetical protein	hypothetical protein PBI_FISHBURNE_33 [Mycobacterium phage Fishburne]	100	100	YP_008051258.1
LOCV4_34	27918	28784	+	antirepressor	antirepressor [Mycobacterium phage Fishburne]	100	100	YP_008051259.1
LOCV4_35	28781	29080	+	hypothetical protein	hypothetical protein PBI_FISHBURNE_35 [Mycobacterium phage Fishburne]	100	100	YP_008051260.1
LOCV4_36	29077	29325	+	hypothetical protein	hypothetical protein PBI_FISHBURNE_36 [Mycobacterium phage Fishburne]	100	100	YP_008051261.1
LOCV4_37	29325	29723	+	hypothetical protein	hypothetical protein I5J47_gp37 [Mycobacterium phage Arib1]	100	100	YP_009964921.1
LOCV4_38	29786	30292	+	hypothetical protein	hypothetical protein PBI_DONOVAN_38 [Mycobacterium phage Donovan]	100	100	YP_009004409.1
LOCV4_39	30292	30525	+	hypothetical protein	hypothetical protein PBI_FISHBURNE_39 [Mycobacterium phage Fishburne]	100	100	YP_008051264.1
LOCV4_40	30522	30797	+	hypothetical protein	hypothetical protein CM06_gp42 [Mycobacterium phage Babsiella]	100	100	YP_009013059.1
LOCV4_41	30797	31066	+	hypothetical protein	hypothetical protein MALITHI_41 [Mycobacterium phage Malithi]	100	100	YP_009125996.1
LOCV4_42	31063	31242	+	hypothetical protein	gp43 [Mycobacterium phage Brujita]	100	100	YP_002242026.1
LOCV4_43	1239	31370	+	hypothetical protein	gp44 [Mycobacterium phage Brujita]	100	100	YP_002242027.1
LOCV4_44	31453	31602	+	hypothetical protein	hypothetical protein I5J48_gp45 [Mycobacterium phage Majeke]	100	100	YP_009965007.1
LOCV4_45	31599	32528	+	RecE	RecE [Mycobacterium phage Fishburne](exnuclease)	99.68	100	YP_008051270.1
LOCV4_46	32525	33517	+	RecT	RecT [Mycobacterium phage Fishburne]	100	100	YP_008051271.1
LOCV4_47	33514	33795	+	hypothetical protein	hypothetical protein I5J48_gp48 [Mycobacterium phage Majeke]	98.92	100	YP_009965010.1
LOCV4_48	33792	34859	+	FtsK-like protein	FtsK-like protein [Mycobacterium phage Fishburne]	100	100	YP_008051273.1
LOCV4_49	34859	35359	+	RusA-like protein	RusA-like protein [Mycobacterium phage Fishburne]	100	100	YP_009964774.1
LOCV4_50	35353	35595	+	hypothetical protein	hypothetical protein PBI_FISHBURNE_50 [Mycobacterium phage Fishburne]	100	100	YP_008051275.1
LOCV4_51	35592	35876	+	hypothetical protein	hypothetical protein I5J48_gp52 [Mycobacterium phage Majeke]	100	100	YP_009965014.1
LOCV4_52	35873	36193	+	hypothetical protein	hypothetical protein I5J47_gp53 [Mycobacterium phage Arib1](VUT family protein)	100	77	YP_009964937.1
LOCV4_53	36296	37651	+	DNA methylase	DNA methylase [Mycobacterium phage Arib1]	82.11	100	YP_009964943.1
LOCV4_54	37648	37782	+	hypothetical protein	hypothetical protein I5H27_gp075 [Mycobacterium phage DillTech15]	100	100	YP_009955993.1
LOCV4_55	37913	38122	+	helix-turn-helix DNA binding protein	helix-turn-helix DNA binding protein [Mycobacterium phage Majeke]	98.55	100	YP_009965030.1
LOCV4_56	38119	38643	+	hypothetical protein	hypothetical protein PBI_FISHBURNE_65 [Mycobacterium phage Fishburne]	100	51	YP_008051290.1
LOCV4_57	38643	38825	+	hypothetical protein	hypothetical protein PBI_FISHBURNE_67 [Mycobacterium phage Fishburne]	100	100	YP_008051292.1
LOCV4_58	38898	39398	+	hypothetical protein	hypothetical protein I5J48_gp72 [Mycobacterium phage Majeke]	100	100	YP_009965030.1
LOCV4_59	39474	39686	+	hypothetical protein	hypothetical protein PBI_FISHBURNE_69 [Mycobacterium phage Fishburne]	100	100	YP_008051294.1
LOCV4_60	39750	40076	+	hypothetical protein	hypothetical protein PBI_FISHBURNE_70 [Mycobacterium phage Fishburne]	100	100	YP_008051295.1
LOCV4_61	40073	40246	+	hypothetical protein	hypothetical protein PBI_FISHBURNE_71 [Mycobacterium phage Fishburne]	100	100	YP_008051296.1
LOCV4_62	40243	40434	+	hypothetical protein	hypothetical protein PBI_FISHBURNE_72 [Mycobacterium phage Fishburne]	100	100	YP_008051297.1
LOCV4_63	40443	40616	+	transcriptional repressor	transcriptional repressor [Mycobacterium phage Fruitloop]	100	100	YP_002241757.1
LOCV4_64	40815	41153	+	hypothetical protein	hypothetical protein PBI_DONOVAN_75 [Mycobacterium phage Donovan]	100	100	YP_009004446.1
LOCV4_65	41150	41518	+	hypothetical protein	hypothetical protein PBI_FISHBURNE_75 [Mycobacterium phage Fishburne]	100	100	YP_008051300.1
LOCV4_66	41505	41753	+	hypothetical protein	hypothetical protein PBI_FISHBURNE_76 [Mycobacterium phage Fishburne]	100	100	YP_008051301.1
LOCV4_67	41758	42141	+	HNH endonuclease	HNH endonuclease [Mycobacterium phage Phineas]	100	100	YP_009964725.1
LOCV4_68	42138	42401	+	hypothetical protein	No hits

## Sheet: LOCV5
Table 5. Gene annotation information for mycobacteriophage LOCV5.
Operon	Start	End	Strand	Function	BLASTP hit	Identity	Coverage	Accession
LOCV5_1	98	391	+	terminase small subunit	terminase small subunit [Mycobacterium phage Fishburne]	100	100	YP_008051226.1
LOCV5_2	360	2036	+	terminase large subunit	terminase large subunit [Mycobacterium phage Fishburne]	99.82	100	YP_008051227.1
LOCV5_3	2053	3507	+	portal protein	portal protein [Mycobacterium phage Fishburne]	100	100	YP_008051228.1
LOCV5_4	3498	4838	+	capsid maturation protease	ATP-dependent Clp protease proteolytic subunit [Mycobacterium phage Fishburne]	97.53	100	YP_008051229.1
LOCV5_5	4842	5207	+	scaffolding protein	scaffolding protein [Mycobacterium phage Fishburne]	95.87	100	YP_008051230.1
LOCV5_6	5244	6188	+	major capsid protein	major capsid protein [Mycobacterium phage Jebeks]	99.36	100	YP_009604789.1
LOCV5_7	6188	6538	+	hypothetical protein	head-tail connector protein [Mycobacterium phage Fishburne]	100	100	YP_008051232.1
LOCV5_8	6542	6904	+	head-to-tail adaptor	head-to-tail adaptor [Mycobacterium phage Fishburne]	100	100	YP_008051233.1
LOCV5_9	6902	7254	+	head-to-tail stopper	head-to-tail stopper [Mycobacterium phage Fishburne]	100	100	YP_008051234.1
LOCV5_10	7269	7613	+	neck protein	head-tail connector protein [Mycobacterium phage Fishburne]	100	100	YP_008051235.1
LOCV5_11	7613	7882	+	hypothetical protein	hypothetical protein PBI_FISHBURNE_11 [Mycobacterium phage Fishburne]	100	100	YP_008051236.1
LOCV5_12	7882	8259	+	head-tail connector protein	minor tail protein [Mycobacterium phage Fishburne]	100	100	YP_008051237.1
LOCV5_13	8256	8693	+	tail terminator	tail terminator [Mycobacterium phage Fishburne]	99.31	100	YP_008051238.1
LOCV5_14	8784	9782	+	major tail protein	major tail protein [Mycobacterium phage Malithi]	99.4	100	YP_009125969.1
LOCV5_15	9891	10490	+	tail assembly chaperone	tail assembly chaperone [Mycobacterium phage Ksquared]	99.5	100	YP_009964584.1
LOCV5_16	10591	10809	+	tail assembly chaperone	tail assembly chaperone [Mycobacterium phage Donovan]	100	100	YP_009004386.1
LOCV5_17	10823	14593	+	tape measure protein	tape measure protein [Mycobacterium phage Fishburne]	99.28	100	YP_008051242.1
LOCV5_18	14590	16335	+	minor tail protein	minor tail protein [Mycobacterium phage Fishburne]	99.83	100	YP_008051243.1
LOCV5_19	16335	18071	+	minor tail protein	minor tail protein [Mycobacterium phage Fishburne]	100	100	YP_008051244.1
LOCV5_20	18094	18987	+	minor tail protein	minor tail protein [Mycobacterium phage Fishburne]	100	94	YP_008051245.1
LOCV5_21	18988	21249	+	minor tail protein	minor tail protein [Mycobacterium phage Fishburne]	99.87	100	YP_008051246.1
LOCV5_22	21249	22286	+	minor tail protein	minor tail protein [Mycobacterium phage Fishburne]	99.71	100	YP_008051247.1
LOCV5_23	22301	22450	+	hypothetical protein	hypothetical protein PBI_FISHBURNE_23 [Mycobacterium phage Fishburne]	97.96	100	YP_008051248.1
LOCV5_24	22467	22829	+	head protein; head and packaging	hypothetical protein PBI_FISHBURNE_24 [Mycobacterium phage Fishburne]	100	100	YP_008051249.1
LOCV5_25	22829	22999	+	hypothetical	hypothetical protein MALITHI_25 [Mycobacterium phage Malithi]	100	100	YP_009125980.1
LOCV5_26	23070	24005	+	lysin A	lysin A [Mycobacterium phage Fishburne]	99.36	100	YP_008051251.1
LOCV5_27	24002	25168	+	lysin B	lysin B [Mycobacterium phage Donovan]	100	100	YP_009004398.1
LOCV5_28	25190	25438	+	holin	holin [Mycobacterium phage Fishburne]	100	100	YP_008051253.1
LOCV5_29	25435	25794	+	minor tail protein	minor tail protein [Mycobacterium phage Fishburne]	100	100	YP_008051254.1
LOCV5_30	25868	26824	-	integrase	integrase [Mycobacterium phage Fishburne](tyrosine integrase)	99.06	100	YP_008051255.2
LOCV5_31	26895	27407	-	immunity repressor	transcriptional repressor [Mycobacterium phage Fishburne]	100	78	YP_008051256.1
LOCV5_32	27425	27658	+	excisionase	excisionase and transcriptional regulator [Mycobacterium phage Fishburne]	100	100	YP_008051257.1
LOCV5_33	27655	27891	+	hypothetical protein	hypothetical protein PBI_FISHBURNE_33 [Mycobacterium phage Fishburne]	100	62	YP_008051258.1
LOCV5_34	27888	28754	+	antirepressor	antirepressor [Mycobacterium phage Fishburne]	100	100	YP_008051259.1
LOCV5_35	28751	29050	+	hypothetical protein	hypothetical protein PBI_FISHBURNE_35 [Mycobacterium phage Fishburne]	100	100	YP_008051260.1
LOCV5_36	29047	29295	+	hypothetical protein	hypothetical protein PBI_FISHBURNE_36 [Mycobacterium phage Fishburne]	98.25	69	YP_008051261.1
LOCV5_37	29295	29693	+	hypothetical protein	hypothetical protein I5J47_gp37 [Mycobacterium phage Arib1]	100	100	YP_009964921.1
LOCV5_38	29756	30262	+	hypothetical protein	hypothetical protein PBI_DONOVAN_38 [Mycobacterium phage Donovan]	99.4	100	YP_009004409.1
LOCV5_39	30262	30495	+	hypothetical protein	hypothetical protein PBI_FISHBURNE_39 [Mycobacterium phage Fishburne]	100	100	YP_008051264.1
LOCV5_40	30492	30767	+	hypothetical protein	hypothetical protein CM06_gp42 [Mycobacterium phage Babsiella]	98.9	100	YP_009013059.1
LOCV5_41	30767	31036	+	hypothetical protein	hypothetical protein MALITHI_41 [Mycobacterium phage Malithi]	100	100	YP_009125996.1
LOCV5_42	31033	31212	+	hypothetical protein	gp43 [Mycobacterium phage Brujita]	98.31	100	YP_002242026.1
LOCV5_43	31209	31340	+	hypothetical protein	gp44 [Mycobacterium phage Brujita]	97.67	100	YP_002242027.1
LOCV5_44	31423	31572	+	hypothetical protein	hypothetical protein I5J48_gp45 [Mycobacterium phage Majeke]	100	100	YP_009965007.1
LOCV5_45	31569	32498	+	RecE	RecE [Mycobacterium phage Fishburne]	99.68	100	YP_008051270.1
LOCV5_46	32495	33487	+	RecT	RecT [Mycobacterium phage Fishburne]	100	100	YP_008051271.1
LOCV5_47	33484	33765	+	RecT	hypothetical protein I5J48_gp48 [Mycobacterium phage Majeke]	98.92	100	YP_009965010.1
LOCV5_48	33762	34829	+	FtsK-like protein	FtsK-like protein [Mycobacterium phage Fishburne]	100	100	YP_008051273.1
LOCV5_49	34829	35329	+	RusA-like protein	RusA-like protein [Mycobacterium phage Fishburne]	100	100	YP_009964774.1
LOCV5_50	35323	35565	+	hypothetical protein	hypothetical protein PBI_FISHBURNE_50 [Mycobacterium phage Fishburne](rusA family, holliday junction)	98.75	100	YP_008051275.1
LOCV5_51	35562	35846	+	hypothetical protein	hypothetical protein I5J48_gp52 [Mycobacterium phage Majeke]	100	100	YP_009965014.1
LOCV5_52	35843	36163	+	hypothetical protein	hypothetical protein I5J47_gp53 [Mycobacterium phage Arib1]	100	77	YP_009964937.1
LOCV5_53	36156	36266	+	hypothetical protein	hypothetical protein I5J46_gp59 [Mycobacterium phage FirstPlacePfu]	97.22	100	YP_009964861.1
LOCV5_54	36266	37621	+	DNA methylase	DNA methylase [Mycobacterium phage Arib1]	82.11	100	YP_009964943.1
LOCV5_55	37618	37752	+	hypothetical protein	hypothetical protein I5H27_gp075 [Mycobacterium phage DillTech15]	100	100	YP_009955993.1
LOCV5_56	37756	38751	+	replication initiation protein	replication initiation protein [Mycobacterium phage Bartholomew]	98.49	100	YP_009964783.1
LOCV5_57	38748	39290	+	hypothetical protein	hypothetical protein I5J47_gp62 [Mycobacterium phage Arib1]	100	100	YP_009964946.1
LOCV5_58	39287	39553	+	hypothetical protein	hypothetical protein PBI_FISHBURNE_63 [Mycobacterium phage Fishburne]	100	100	YP_008051288.1
LOCV5_59	39550	40452	+	helix-turn-helix DNA binding	helix-turn-helix DNA binding protein [Mycobacterium phage Majeke]	100	100	YP_009965030.1
LOCV5_60	40449	40973	+	hypothetical protein	hypothetical protein PBI_FISHBURNE_65 [Mycobacterium phage Fishburne]	100	51	YP_008051290.1
LOCV5_61	40973	41155	+	hypothetical protein	hypothetical protein PBI_FISHBURNE_67 [Mycobacterium phage Fishburne]	100	100	YP_008051292.1
LOCV5_62	41228	41728	+	hypothetical protein	hypothetical protein I5J48_gp72 [Mycobacterium phage Majeke](peptidase)	100	100	YP_009965034.1
LOCV5_63	41804	42016	+	hypothetical protein	hypothetical protein PBI_FISHBURNE_69 [Mycobacterium phage Fishburne]	100	100	YP_008051294.1
LOCV5_64	42080	42406	+	hypothetical protein	hypothetical protein PBI_FISHBURNE_70 [Mycobacterium phage Fishburne]	100	100	YP_008051295.1
LOCV5_65	42403	42576	+	hypothetical protein	hypothetical protein PBI_FISHBURNE_71 [Mycobacterium phage Fishburne]	100	100	YP_008051296.1
LOCV5_66	42573	42764	+	hypothetical protein	hypothetical protein PBI_FISHBURNE_72 [Mycobacterium phage Fishburne]	100	100	YP_008051297.1
LOCV5_67	42773	42946	+	transcriptional repressor	transcriptional repressor [Mycobacterium phage Fruitloop]	100	100	YP_002241757.1
LOCV5_68	43028	43201	+	hypothetical protein	hypothetical protein I5J43_gp77 [Mycobacterium phage Ksquared]	87.88	57	YP_009964645.1
LOCV5_69	43198	43566	+	hypothetical protein	hypothetical protein PBI_FISHBURNE_75 [Mycobacterium phage Fishburne]	100	100	YP_008051300.1
LOCV5_70	43568	43801	+	hypothetical protein	hypothetical protein PBI_FISHBURNE_76 [Mycobacterium phage Fishburne]	100	100	YP_008051301.1
LOCV5_71	43806	44189	+	HNH endonuclease	HNH endonuclease [Mycobacterium phage Phineas]	100	100	YP_009964725.1
LOCV5_72	44186	44449	+	hypothetical protein	No hits

## Sheet: LOCARD
Table 6. Gene annotation information for mycobacteriophage LOCARD.
Operon	Start	End	Strand	Function	BLASTP hit	Identity	Coverage	Accession
LOCARD_1	2	445	+	terminase small subunit	terminase small subunit [Mycobacterium phage Akhila]	99.32	100	QUE26188.1
LOCARD_2	468	2105	+	terminase large subunit	terminase large subunit [Mycobacterium phage Fruitloop]	99.82	100	YP_002241687.1
LOCARD_3	2136	3506	+	portal protein	portal protein [Mycobacterium phage Chuckly]	100	100	YP_009955411.1
LOCARD_4	3493	4248	+	capsid maturation protease	head maturation protease [Mycobacterium phage Fruitloop]	100	100	YP_002241689.1
LOCARD_5	4331	4924	+	scaffold protein	scaffold protein [Mycobacterium virus SG4]	100	100	YP_009013207.1
LOCARD_6	4943	5764	+	major capsid protein	major capsid protein [Mycobacterium phage Bipolar]	100	100	YP_009200633.1
LOCARD_7	5764	6330	+	head-to-tail adaptor	head-to-tail adaptor [Mycobacterium phage KristaRAM]	100	100	YP_009958961.1
LOCARD_8	6327	6659	+	head-to-tail stopper	head-tail adaptor [Mycobacterium phage Tweety]	100	100	YP_001469241.1
LOCARD_9	6662	6991	+	minor tail protein	head-tail connector protein [Mycobacterium phage Fruitloop]	100	100	YP_002241694.1
LOCARD_10	6978	7385	+	tail terminator	tail terminator [Mycobacterium phage Wee]	100	100	YP_004123832.1
LOCARD_11	7514	8323	+	major tail subunit	major tail subunit [Mycobacterium phage Tweety]	100	100	YP_001469244.1
LOCARD_12	8459	9010	+	tail assembly chaperone	tail assembly chaperone [Mycobacterium phage Fruitloop]	100	100	YP_002241698.1
LOCARD_13	9069	9395	+	tail assembly chaperone	tail assembly chaperone [Mycobacterium phage Galactic]	99.07	100	YP_009957415.1
LOCARD_14	9413	13060	+	tapemeasure protein	tapemeasure protein [Mycobacterium virus SG4]	100	100	YP_009013216.1
LOCARD_15	13061	14770	+	minor tail protein	minor tail protein [Mycobacterium phage Squirty]	99.82	100	YP_009124568.1
LOCARD_16	14856	16565	+	minor tail protein	minor tail protein [Mycobacterium phage Tweety]	100	100	YP_001469249.1
LOCARD_17	16620	17450	+	minor tail protein	minor tail protein [Mycobacterium phage SiSi]	99.28	100	YP_008051143.1
LOCARD_18	17447	19984	+	minor tail protein	minor tail protein [Mycobacterium phage Batiatus]	99.53	100	YP_009954600.1
LOCARD_19	19981	21867	+	minor tail protein	minor tail protein [Mycobacterium phage Batiatus]	99.52	100	YP_009954601.1
LOCARD_20	21870	23030	+	minor tail protein	minor tail protein [Mycobacterium phage Ovechkin]	99.48	100	YP_009211184.1
LOCARD_21	23048	23389	+	minor tail protein	hypothetical protein VC69_gp021 [Mycobacterium phage Inventum]	98.23	100	YP_009125302.1
LOCARD_22	23413	23666	+	minor tail protein	minor tail protein [Mycobacterium phage Inventum]	98.81	100	YP_009125303.1
LOCARD_23	23680	24318	+	minor tail protein	minor tail protein [Mycobacterium phage Fruitloop]	100	100	YP_002241708.1
LOCARD_24	24315	24848	+	minor tail protein	minor tail protein [Mycobacterium phage Lesedi]	96.81	53	YP_009636856.1
LOCARD_25	24853	25050	-	hypothetical protein	HTH DNA binding protein [Mycobacterium phage Pacc40]	100	100	YP_002241609.1
LOCARD_26	25199	25483	+	hypothetical protein	hypothetical protein PBI_TWEETY_27 [Mycobacterium phage Tweety]	100	100	YP_001469260.1
LOCARD_27	25490	25636	+	hypothetical protein	gp28 [Mycobacterium virus Ramsey]	100	100	YP_002241815.1
LOCARD_28	25633	25785	+	hypothetical protein	hypothetical protein PBI_TWEETY_28 [Mycobacterium phage Tweety]	100	100	YP_001469261.1
LOCARD_29	25859	26092	+	hypothetical protein	gp28 [Mycobacterium virus Fruitloop]	100	100	YP_002241713.1
LOCARD_30	26089	27243	+	lysin A	lysin A [Mycobacterium virus Dlane]	100	100	YP_009636443.1
LOCARD_31	27243	28241	+	lysin B	lysin B [Mycobacterium phage Wee]	100	100	YP_004123854.1
LOCARD_32	28251	28484	+	holin	holin [Mycobacterium phage Tweety]	100	100	YP_001469265.1
LOCARD_33	28481	28855	+	minor tail protein	minor tail protein [Mycobacterium phage Filuzino]	99.19	100	YP_009957022.1
LOCARD_34	28880	29113	+	hypothetical protein	hypothetical protein PBI_BOBI_36 [Mycobacterium phage Bobi]	100	100	YP_008408993.1
LOCARD_35	29100	29921	+	DnaQ-like exonuclease	DnaQ-like exonuclease [Mycobacterium phage Shauna1]	100	100	YP_009608214.1
LOCARD_36	30008	30226	+	hypothetical protein	hypothetical protein AU088_gp036 [Mycobacterium phage Cabrinians]	98.61	100	YP_009189758.1
LOCARD_37	30360	30896	-	helix-turn-helix DNA binding	transcriptional repressor [Mycobacterium phage XFactor]	98.88	100	YP_009208779.1
LOCARD_38	30941	31345	-	hypothetical protein	hypothetical protein I5H56_gp041 [Mycobacterium phage KristaRAM]	100	100	YP_009958994.1
LOCARD_39	31445	31633	-	hypothetical protein	No hits
LOCARD_40	31655	32773	+	integrase	integrase [Mycobacterium phage Ardmore]	100	100	YP_003495177.1
LOCARD_41	32844	33299	-	hypothetical protein	gp37 [Mycobacterium phage Ardmore] (hypothetical protein)	100	100	YP_003495178.1
LOCARD_42	33564	34232	-	immunity repressor	transcriptional repressor [Mycobacterium phage Batiatus]	99.55	100	YP_009954627.1
LOCARD_43	34300	34533	+	hypothetical protein	Cro protein [Mycobacterium phage EleanorGeorge]	100	100	YP_009956495.1
LOCARD_44	34590	34688	+	hypothetical protein	hypothetical protein PBI_OVECHKIN_45 [Mycobacterium phage Ovechkin]	100	78	YP_009211209.1
LOCARD_45	34685	34900	+	antirepressor protein	HTH binding domain protein [Mycobacterium phage Batiatus]	100	100	YP_009954629.1
LOCARD_46	34989	35249	+	excisionase	excisionase [Mycobacterium phage Ardmore]	100	100	YP_003495182.1
LOCARD_47	35249	35797	+	HNH endonuclease	HNH endonuclease [Mycobacterium phage Ardmore]	100	100	YP_003495183.1
LOCARD_48	35794	35985	+	hypothetical protein	gp43 [Mycobacterium phage Ardmore] (hypothetical)	100	100	YP_003495184.1
LOCARD_49	36018	36212	+	hypothetical protein	hypothetical protein I5H62_gp50 [Mycobacterium phage Melissauren88]	100	100	YP_009959621.1
LOCARD_50	36209	36814	+	hypothetical protein	gp45 [Mycobacterium phage Ardmore]	100	100	YP_003495186.1
LOCARD_51	36849	37589	+	hypothetical protein	hypothetical protein I5H37_gp052 [Mycobacterium phage Filuzino]	90.65	100	YP_009957041.1
LOCARD_52	37671	37952	+	hypothetical protein	hypothetical protein I5H33_gp056 [Mycobacterium phage Emma]	100	100	YP_009956615.1
LOCARD_53	37949	38137	+	hypothetical protein	gp48 [Mycobacterium phage Ardmore]	100	100	YP_003495189.1
LOCARD_54	38141	38476	+	hypothetical protein	hypothetical protein I5H55_gp54 [Mycobacterium phage Krakatau]	100	100	YP_009958910.1
LOCARD_55	38476	38877	+	hypothetical protein	gp50 [Mycobacterium phage Ardmore]	100	100	YP_003495191.1
LOCARD_56	38874	39374	+	hypothetical protein	gp51 [Mycobacterium phage Ardmore] (HTH)	100	100	YP_003495192.1
LOCARD_57	39371	39736	+	DNA binding protein	DNA binding protein [Mycobacterium phage Ardmore]	100	100	YP_003495193.1
LOCARD_58	39736	39891	+	hypothetical protein	hypothetical protein I5H37_gp059 [Mycobacterium phage Filuzino]	100	100	YP_009957048.1
LOCARD_59	39888	40118	+	hypothetical protein	gp54 [Mycobacterium phage Ardmore]	100	100	YP_003495195.1
LOCARD_60	40115	40375	+	hypothetical protein	gp55 [Mycobacterium phage Ardmore]	100	100	YP_003495196.1
LOCARD_61	40372	40950	+	single strand annealing protein	single strand annealing protein [Mycobacterium phage Boomer]	100	100	YP_002014285.1
LOCARD_62	40947	41303	+	HNH endonuclease	HNH endonuclease [Mycobacterium phage Ardmore]	100	100	YP_003495198.1
LOCARD_63	41310	41462	+	hypothetical protein	gp58 [Mycobacterium phage Ardmore]	100	100	YP_003495199.1
LOCARD_64	41536	42513	+	endonuclease	endonuclease [Mycobacterium phage Ardmore]	99.46	56	YP_003495200.1
LOCARD_65	42513	42887	+	replication initiation protein	replication initiation protein [Mycobacterium phage Ardmore]	100	100	YP_003495201.1
LOCARD_66	43188	43364	+	hypothetical protein	gp61 [Mycobacterium phage Ardmore]	98.28	100	YP_003495202.1
LOCARD_67	43361	43552	+	hypothetical protein	gp62 [Mycobacterium phage Ardmore]	100	100	YP_003495203.1
LOCARD_68	43549	43743	+	hypothetical protein	gp63 [Mycobacterium phage Ardmore]	100	100	YP_003495204.1
LOCARD_69	43740	44135	+	hypothetical protein	gp64 [Mycobacterium phage Ardmore]	100	100	YP_003495205.1
LOCARD_70	44128	44313	+	hypothetical protein	hypothetical protein BOOMER_82 [Mycobacterium phage Boomer]	100	100	YP_002014298.1
LOCARD_71	44310	44585	+	hypothetical protein	gp66 [Mycobacterium phage Ardmore]	100	100	YP_003495207.1
LOCARD_72	44582	44866	+	hypothetical protein	gp67 [Mycobacterium phage Ardmore]	100	100	YP_003495208.1
LOCARD_73	44859	45047	+	hypothetical protein	hypothetical protein PBI_TWEETY_83 [Mycobacterium phage Tweety]	100	100	YP_001469316.1
LOCARD_74	45156	45488	+	mobile element MPME	mobile element MPME [Mycobacterium phage Plumbus]	100	100	YP_010113867.1
LOCARD_75	45475	45648	+	hypothetical protein	hypothetical protein PBI_TWEETY_85 [Mycobacterium phage Tweety]	100	100	YP_001469318.1
LOCARD_76	45645	46058	+	hypothetical protein	gp85 [Mycobacterium phage Fruitloop]	100	100	YP_002241770.1
LOCARD_77	46055	46183	+	hypothetical protein	hypothetical protein M609_gp085 [Mycobacterium phage Job42]	100	100	YP_008126675.1
LOCARD_78	46180	46371	+	hypothetical protein	hypothetical protein CL94_gp088 [Mycobacterium phage SG4]	100	100	YP_009013290.1
LOCARD_79	46368	46547	+	hypothetical protein	hypothetical protein PBI_BOBI_91 [Mycobacterium phage Bobi]	100	100	YP_008409048.1
LOCARD_80	46547	46684	+	hypothetical protein	gp74 [Mycobacterium phage Ardmore]	100	100	YP_003495215.1
LOCARD_81	46681	46854	+	hypothetical protein	hypothetical protein PBI_TWEETY_91 [Mycobacterium phage Tweety]	100	100	YP_001469324.1
LOCARD_82	46967	47299	+	hypothetical protein	hypothetical protein PBI_SAAL_87 [Mycobacterium phage Saal]	96.36	100	YP_009007554.1
LOCARD_83	47409	47936	+	endonuclease	GIY-YIG endonuclease [Mycobacterium phage Job42]	100	100	YP_008126683.1
LOCARD_84	47933	48604	+	hypothetical protein	gp90 [Mycobacterium phage Pacc40] (DNA binding)	100	100	YP_002241674.1
LOCARD_85	48645	48914	+	hypothetical protein	hypothetical protein VC45_gp092 [Mycobacterium phage Cerasum] (HTH domain)	100	100	YP_009125945.1
LOCARD_86	48921	49130	+	hypothetical protein	hypothetical protein N858_gp092 [Mycobacterium phage Velveteen]	100	100	YP_008409629.1
LOCARD_87	49130	49327	+	hypothetical protein	hypothetical protein PBI_SQUIRTY_96 [Mycobacterium phage Squirty]	100	100	YP_009124648.1
LOCARD_88	49324	49737	+	hypothetical protein	gp82 [Mycobacterium phage Ardmore]	100	100	YP_003495223.1
LOCARD_89	49734	49976	+	hypothetical protein	hypothetical protein PBI_WEE_102 [Mycobacterium phage Wee]	100	100	YP_004123924.1
LOCARD_90	49969	50130	+	hypothetical protein	hypothetical protein PBI_TWEETY_101 [Mycobacterium phage Tweety]	100	100	YP_001469334.1
LOCARD_91	50147	51583	+	glycosyltransferase	glycosyltransferase [Mycobacterium phage Ardmore]	99.79	100	YP_003495226.1
LOCARD_92	51601	52059	+	Ser/Thr kinase	kinase [Mycobacterium phage SG4]	100	100	YP_009013305.1
LOCARD_93	52074	52268	+	glycosyltransferase/ser-thr kinase	hypothetical protein AVV07_gp102 [Mycobacterium phage Dante}	100	100	YP_009212744.1
LOCARD_94	52265	52888	+	glucosyltransferase	glucosyltransferase [Mycobacterium phage Filuzino]	100	100	YP_009957093.1
LOCARD_95	52888	53214	+	hypothetical protein	HNH endonuclease [Mycobacterium phage Tweety]	100	100	YP_001469342.1

## Sheet: Nix22
Table 7. Gene annotation information for mycobacteriophage Nix22.
Operon	Start	End	Strand	Function	BLASTP hit	Identity	Coverage	Accession
Nix_1	151	444	+	terminase small subunit	rminase small subunit [Mycobacterium phage Donovan]	100	100	YP_009004372.1
Nix_2	413	2089	+	terminase large subunit	terminase large subunit [Mycobacterium phage Arib1]	100	100	YP_009964886.1
Nix_3	2106	3569	+	portal protein	portal protein [Mycobacterium phage Donovan]	100	100	YP_009004374.1
Nix_4	3560	4894	+	capsid maturation protease	capsid maturation protease [Mycobacterium phage Jebeks]	100	100	YP_009604787.1
Nix_5	4896	5261	+	scaffolding protein	scaffolding protein [Mycobacterium phage Jebeks]	100	100	YP_009604788.1
Nix_6	5299	6243	+	major capsid protein	major capsid protein [Mycobacterium phage Jebeks]	100	100	YP_009604789.1
Nix_7	6243	6590	+	head-tail connector protein	head-tail connector protein [Mycobacterium phage Donovan]	100	100	YP_009004378.1
Nix_8	6594	6956	+	head-to-tail connector complex	head-to-tail connector complex protein [Mycobacterium phage Jebeks]	100	100	YP_009604791.1
Nix_9	6956	7306	+	head-to-tail stopper	head-to-tail stopper [Mycobacterium phage Donovan]	100	100	YP_009004380.1
Nix_10	7321	7644	+	neck protein; connector	head-tail connector protein [Mycobacterium phage Jebeks]	100	100	YP_009604793.1
Nix_11	7644	7913	+	hypothetical protein	hypothetical protein PBI_FISHBURNE_11 [Mycobacterium phage Fishburne]	100	100	YP_008051236.1
Nix_12	7913	8290	+	minor tail protein	minor tail protein [Mycobacterium phage Donovan]	100	100	YP_009004383.1
Nix_13	8287	8724	+	tail terminator	head-tail adaptor [Mycobacterium phage Arib1]	100	100	YP_009964897.1
Nix_14	8818	9816	+	major tail subunit	major tail subunit [Mycobacterium phage Donovan]	100	100	YP_009004385.1
Nix_15	9932	10531	+	tail assembly chaperone	tail assembly chaperone [Mycobacterium phage Donovan]	100	100	YP_009004387.1
Nix_16	10632	10850	+	tail assembly chaperone	tail assembly chaperone [Mycobacterium phage Donovan]	100	100	YP_009004386.1
Nix_17	10864	14649	+	tape measure protein	tape measure protein [Mycobacterium phage Arib1]	100	100	YP_009964901.1
Nix_18	14646	16391	+	minor tail protein	minor tail protein [Mycobacterium phage Arib1]	100	100	YP_009964902.1
Nix_19	16391	18127	+	minor tail protein	minor tail protein [Mycobacterium phage Xavia]	98.79	100	YP_009965226.1
Nix_20	18150	19043	+	minor tail protein	minor tail protein [Mycobacterium phage Fishburne]	100	100	YP_008051245.1
Nix_21	19044	21305	+	minor tail protein	minor tail protein [Mycobacterium phage Fishburne]	99.73	100	YP_008051246.1
Nix_22	21305	22342	+	hypothetical protein	minor tail protein [Mycobacterium phage Fishburne]	99.71	100	YP_008051247.1
Nix_23	22357	22506	+	hypothetical protein	hypothetical protein PBI_FISHBURNE_23 [Mycobacterium phage Fishburne]	100	100	YP_008051248.1
Nix_24	22523	22885	+	minor tail protein	hypothetical protein PBI_FISHBURNE_24 [Mycobacterium phage Fishburne]	100	100	YP_008051249.1
Nix_25	22885	23055	+	hypothetical protein	hypothetical protein MALITHI_25 [Mycobacterium phage Malithi]	100	100	YP_009125980.1
Nix_26	23126	24061	+	lysin A	lysin A [Mycobacterium phage Fishburne]	99.36	100	YP_008051251.1
Nix_27	24058	25224	+	lysin B	lysin B [Mycobacterium phage Donovan]	100	100	YP_009004398.1
Nix_28	25246	25494	+	holin	holin [Mycobacterium phage Fishburne]	100	100	YP_008051253.1
Nix_29	25491	25850	+	minor tail protein	minor tail protein [Mycobacterium phage Fishburne]	100	100	YP_008051254.1
Nix_30	25924	26913	-	integrase	integrase [Mycobacterium phage Donovan]	100	100	YP_009004401.2
Nix_31	26984	27496	-	immunity repressor	immunity repressor [Mycobacterium phage Fishburne]	100	78	YP_008051256.1
Nix_32	27514	27747	+	excisionase	excisionase and transcriptional regulator [Mycobacterium phage Fishburne]	100	100	YP_008051257.1
Nix_33	27744	27980	+	hypothetical protein	hypothetical protein PBI_FISHBURNE_33	100	100	YP_008051258.1
Nix_34	27977	28843	+	antirepressor	antirepressor [Mycobacterium phage Fishburne]	100	100	YP_008051259.1
Nix_35	28840	29139	+	hypothetical protein	hypothetical protein PBI_FISHBURNE_35 [Mycobacterium phage Fishburne]	100	100	YP_008051260.1
Nix_36	29136	29384	+	hypothetical protein	hypothetical protein PBI_FISHBURNE_36 [Mycobacterium phage Fishburne]	100	100	YP_008051261.1
Nix_37	29384	29782	+	hypothetical protein	hypothetical protein I5J47_gp37 [Mycobacterium phage Arib1]	100	100	YP_009964921.1
Nix_38	29845	30351	+	hypothetical protein	hypothetical protein PBI_DONOVAN_38 [Mycobacterium phage Donovan]	100	100	YP_009004409.1
Nix_39	30351	30584	+	hypothetical protein	hypothetical protein PBI_FISHBURNE_39 [Mycobacterium phage Fishburne]	100	100	YP_008051264.1
Nix_40	30581	30856	+	hypothetical protein	hypothetical protein CM06_gp42 [Mycobacterium virus Babsiella]	100	100	YP_009013059.1
Nix_41	30856	31125	+	hypothetical protein	hypothetical protein MALITHI_41 [Mycobacterium phage Malithi]	100	100	YP_009125996.1
Nix_42	31122	31301	+	hypothetical protein	gp43 [Mycobacterium virus Brujita]	100	100	YP_002242026.1
Nix_43	31298	31429	+	hypothetical protein	gp44 [Mycobacterium virus Brujita]	100	100	YP_002242027.1
Nix_44	31512	31661	+	hypothetical protein	hypothetical protein I5J48_gp45 [Mycobacterium phage Majeke]	100	100	YP_009965007.1
Nix_45	31658	32587	+	RecE	RecE [Mycobacterium phage Fishburne]	99.68	100	YP_008051270.1
Nix_46	32584	33576	+	RecT	RecT [Mycobacterium phage Fishburne]	100	100	YP_008051271.1
Nix_47	33573	33854	+	hypothetical	hypothetical protein I5J48_gp48 [Mycobacterium phage Majeke]	98.92	100	YP_009965010.1
Nix_48	33851	35545	+	RusA-like protein	FtsK-like protein [Mycobacterium phage Fishburne]	99.71	61	YP_008051273.1
Nix_49	35539	35781	+	hypothetical protein	hypothetical protein PBI_FISHBURNE_50 [Mycobacterium phage Fishburne]	100	100	YP_008051275.1
Nix_50	35778	36062	+	hypothetical protein	hypothetical protein I5J48_gp52 [Mycobacterium phage Majeke]	100	100	YP_009965014.1
Nix_51	36059	36379	+	hypothetical protein	hypothetical protein I5J47_gp53 [Mycobacterium phage Arib1]	100	77	YP_009964937.1
Nix_52	36372	36482	+	DNA methylase	hypothetical protein I5J46_gp59 [Mycobacterium phage FirstPlacePfu]	97.22	100	YP_009964861.1
Nix_53	36482	37837	+	DNA methylase	methyltransferase [Mycobacterium phage Arib1]	82.11	100	YP_009964943.1
Nix_54	37834	37968	+	hypothetical protein	hypothetical protein I5H27_gp075 [Mycobacterium phage DillTech15]	100	100	YP_009955993.1
Nix_55	37972	38967	+	replication initiation protein	replication initiation protein [Mycobacterium phage Bartholomew]	98.49	100	YP_009964783.1
Nix_56	38964	39506	+	hypothetical protein	hypothetical protein I5J47_gp62 [Mycobacterium phage Arib1]	100	100	YP_009964946.1
Nix_57	39503	39769	+	hypothetical protein	hypothetical protein PBI_FISHBURNE_63 [Mycobacterium phage Fishburne]	100	100	YP_008051288.1
Nix_58	39766	40668	+	helix-turn-helix DNA binding protein	helix-turn-helix DNA binding protein [Mycobacterium phage Majeke]	100	100	YP_009965030.1
Nix_59	40665	41189	+	hypothetical protein	hypothetical protein PBI_FISHBURNE_65 [Mycobacterium phage Fishburne]	100	51	YP_008051290.1
Nix_60	41189	41371	+	hypothetical protein	hypothetical protein PBI_FISHBURNE_67 [Mycobacterium phage Fishburne]	100	100	YP_008051292.1
Nix_61	41444	41944	+	hypothetical protein	hypothetical protein I5J48_gp72 [Mycobacterium phage Majeke]	100	100	YP_009965034.1
Nix_62	42020	42232	+	hypothetical protein	hypothetical protein PBI_FISHBURNE_69 [Mycobacterium phage Fishburne]	100	100	YP_008051294.1
Nix_63	42296	42622	+	hypothetical protein	hypothetical protein PBI_FISHBURNE_70 [Mycobacterium phage Fishburne]	100	100	YP_008051295.1
Nix_64	42619	42792	+	hypothetical protein	hypothetical protein PBI_FISHBURNE_71 [Mycobacterium phage Fishburne]	100	100	YP_008051296.1
Nix_65	42789	42980	+	hypothetical protein	hypothetical protein PBI_FISHBURNE_72 [Mycobacterium phage Fishburne]	100	100	YP_008051297.1
Nix_66	42989	43162	+	hypothetical protein	transcriptional repressor [Mycobacterium phage Fruitloop]	100	100	YP_002241757.1
Nix_67	43361	43699	+	hypothetical protein	hypothetical protein I5J48_gp78 [Mycobacterium phage Majeke]	100	100	YP_009965040.1
Nix_68	43696	44064	+	hypothetical protein	hypothetical protein PBI_FISHBURNE_75 [Mycobacterium phage Fishburne]	100	100	YP_008051300.1
Nix_69	44051	44299	+	hypothetical protein	hypothetical protein PBI_FISHBURNE_76 [Mycobacterium phage Fishburne]	100	100	YP_008051301.1
Nix_70	44304	44687	+	HNH endonuclease	HNH endonuclease [Mycobacterium phage Phineas]	100	100	YP_009964725.1
Nix_71	44768	44893	+	hypothetical protein	No hits
